# Supplementary material for: Enhanced Antibacterial Activity of Substituted Derivatives of NCR169C Peptide
Source: Int J Mol Sci. 2023 Jan 31;24(3):2694. doi: 10.3390/ijms24032694 (PMC9917201; doi:10.3390/ijms24032694)
Supplement: Supplementary file 1 [file ijms-24-02694-s001.zip]

Archive with 1 entries (1 files):
- ijms-2195045-supplementary.pdf
